# Supplementary material for: Preparation and Characterization of Flavored Sauces from Chinese Mitten Crab Processing By-Products
Source: Foods. 2022 Dec 22;12(1):51. doi: 10.3390/foods12010051 (PMC9818834; doi:10.3390/foods12010051)
Supplement: Supplementary file 1 [file foods-12-00051-s001.zip]

Archive with 1 entries (1 files):
- Supplementary Information1.doc
